# Supplementary material for: Clinical, Biochemical, and Genetic Heterogeneity in Glutaric Aciduria Type II Patients
Source: Genes (Basel). 2021 Aug 27;12(9):1334. doi: 10.3390/genes12091334 (PMC8466204; doi:10.3390/genes12091334)
Supplement: Supplementary file 1 [file genes-12-01334-s001.zip]

Archive with 1 entries (1 files):
- genes-1341152-supplementary.pdf
